# Supplementary material for: Determinants of Medication Storage and Disposal Practices in Brazil: A Cross-Sectional Study with Implications for Environmental Exposure
Source: Epidemiologia (Basel). 2026 Jun 29;7(4):90. doi: 10.3390/epidemiologia7040090 (PMC13397877; doi:10.3390/epidemiologia7040090)
Supplement: Supplementary file 1 [file epidemiologia-07-00090-s001.zip]

Archive with 1 entries (1 files):
- epidemiologia-4301395-supplementary.pdf
